# Supplementary material for: Combined absence of TRP53 target genes ZMAT3, PUMA and p21 cause a high incidence of cancer in mice
Source: Cell Death Differ. 2023 Dec 18;31(2):159–69. doi: 10.1038/s41418-023-01250-w (PMC10850490; doi:10.1038/s41418-023-01250-w)
Supplement: Supplementary file 8 — Supplemental Table 3 [file 41418_2023_1250_MOESM8_ESM.xlsx]

## Sheet: DEGs_TKO_vs_WT
Ensembl_ID_version	Ensembl_ID	Symbol	baseMean	log2FoldChange	lfcSE	pvalue	padj
ENSMUSG00000091679.9	ENSMUSG00000091679	Vmn2r96	25.1764	-5.69256	1.55911	8.73467e-05	0.00826583
ENSMUSG00000072693.2	ENSMUSG00000072693	Gm10401	94.6535	-5.32846	2.23941	1.39976e-05	0.00176617
ENSMUSG00000091491.2	ENSMUSG00000091491	Vmn2r97	885.896	-4.32111	0.844507	1.83907e-09	7.88962e-07
ENSMUSG00000101013.1	ENSMUSG00000101013	A630072M18Rik	86.0166	-4.1139	0.915016	7.07839e-06	0.00108193
ENSMUSG00000032484.8	ENSMUSG00000032484	Ngp	98.2196	-3.93391	0.805953	1.08891e-08	4.12184e-06
ENSMUSG00000103983.1	ENSMUSG00000103983	Gm20045	95.7519	-3.32085	1.00556	7.1005e-06	0.00108193
ENSMUSG00000047507.12	ENSMUSG00000047507	Baiap3	590.39	-3.20297	0.354148	2.34904e-19	3.02321e-16
ENSMUSG00000078122.4	ENSMUSG00000078122	F630028O10Rik	36.7269	-2.95982	1.22857	0.00053084	0.0315926
ENSMUSG00000067931.6	ENSMUSG00000067931	Zfp948	54.6044	-2.60324	0.964037	0.000485881	0.0300639
ENSMUSG00000104291.1	ENSMUSG00000104291	A130071D04Rik	764.413	-2.5499	0.425952	3.73751e-11	2.29056e-08
ENSMUSG00000019851.8	ENSMUSG00000019851	Perp	117.986	-2.42971	0.702787	1.76683e-05	0.00214519
ENSMUSG00000072915.3	ENSMUSG00000072915	Gm12258	1590.1	-2.3815	0.283238	1.42781e-19	2.04177e-16
ENSMUSG00000100658.1	ENSMUSG00000100658	F730311O21Rik	101.979	-2.32396	0.751936	3.60631e-05	0.0038358
ENSMUSG00000084796.1	ENSMUSG00000084796	Mir142hg	420.387	-2.2466	0.488496	5.35437e-08	1.68075e-05
ENSMUSG00000092274.3	ENSMUSG00000092274	Neat1	8691.45	-2.15229	0.214522	1.20976e-25	3.11392e-22
ENSMUSG00000061353.11	ENSMUSG00000061353	Cxcl12	362.368	-2.12443	0.45115	4.55327e-08	1.46502e-05
ENSMUSG00000097194.2	ENSMUSG00000097194	9330175E14Rik	162.045	-2.11823	0.588102	6.84158e-06	0.0010738
ENSMUSG00000112237.1	ENSMUSG00000112237	D630033A02Rik	102.358	-2.10208	0.726956	0.000118899	0.0105533
ENSMUSG00000022425.16	ENSMUSG00000022425	Enpp2	109.506	-2.07218	0.794764	0.000138164	0.011777
ENSMUSG00000099757.1	ENSMUSG00000099757	BE692007	212.149	-2.01384	0.518789	3.69478e-06	0.000660443
ENSMUSG00000090086.7	ENSMUSG00000090086	AI480526	732.892	-1.97835	0.310673	7.9802e-12	5.70584e-09
ENSMUSG00000097536.2	ENSMUSG00000097536	2610037D02Rik	281.641	-1.81918	0.67071	8.09468e-05	0.00777452
ENSMUSG00000094686.1	ENSMUSG00000094686	Ccl21a	432.314	-1.79265	0.523767	8.12845e-06	0.00121643
ENSMUSG00000105881.1	ENSMUSG00000105881	4932422M17Rik	638.907	-1.72446	0.361212	4.25702e-08	1.40482e-05
ENSMUSG00000104145.1	ENSMUSG00000104145	D130019J16Rik	221.923	-1.70143	0.504703	2.63995e-05	0.00303358
ENSMUSG00000030468.12	ENSMUSG00000030468	Siglecg	196.187	-1.69773	0.537396	4.40588e-05	0.00457287
ENSMUSG00000027663.12	ENSMUSG00000027663	Zmat3	473.337	-1.68814	0.382875	2.34871e-07	5.70337e-05
ENSMUSG00000026185.8	ENSMUSG00000026185	Igfbp5	276.006	-1.67515	0.595999	5.56777e-05	0.00555482
ENSMUSG00000097729.2	ENSMUSG00000097729	2310015A10Rik	105.002	-1.67084	0.716467	0.000810258	0.0407345
ENSMUSG00000091575.2	ENSMUSG00000091575	2010016I18Rik	685.798	-1.66323	0.397799	7.15847e-07	0.000158844
ENSMUSG00000090031.2	ENSMUSG00000090031	4732440D04Rik	288.899	-1.63643	0.491557	2.01999e-05	0.00242966
ENSMUSG00000107271.3	ENSMUSG00000107271	BC028471	1314.91	-1.6008	0.359389	6.73778e-08	2.06465e-05
ENSMUSG00000070601.5	ENSMUSG00000070601	Vmn2r84	1011.31	-1.56849	0.317912	1.238e-08	4.55229e-06
ENSMUSG00000035521.13	ENSMUSG00000035521	Gnptg	856.32	-1.5498	0.284332	4.60791e-09	1.85324e-06
ENSMUSG00000097277.7	ENSMUSG00000097277	2900076A07Rik	368.698	-1.54104	0.390044	3.12492e-06	0.000582866
ENSMUSG00000084911.1	ENSMUSG00000084911	Gm16185	227.057	-1.538	0.697098	0.000315396	0.0221811
ENSMUSG00000064220.6	ENSMUSG00000064220	H2ac18	181.398	1.511	0.692252	0.000682982	0.0361706
ENSMUSG00000033826.10	ENSMUSG00000033826	Dnah8	10135.5	1.51671	0.22055	1.02325e-13	8.77946e-11
ENSMUSG00000026360.9	ENSMUSG00000026360	Rgs2	3455.41	1.61848	0.207985	3.49737e-16	3.4624e-13
ENSMUSG00000022528.8	ENSMUSG00000022528	Hes1	185.968	1.61941	0.575316	0.000210273	0.0164472
ENSMUSG00000048546.8	ENSMUSG00000048546	Tob2	4711.35	1.66292	0.192812	1.09477e-18	1.28089e-15
ENSMUSG00000045817.8	ENSMUSG00000045817	Zfp36l2	11068.6	1.72603	0.184398	9.33639e-22	1.50199e-18
ENSMUSG00000024026.13	ENSMUSG00000024026	Glo1	4610.72	1.82762	0.19623	5.90177e-22	1.08508e-18
ENSMUSG00000019850.11	ENSMUSG00000019850	Tnfaip3	9503.58	1.83876	0.188724	1.58185e-23	3.39307e-20
ENSMUSG00000037211.12	ENSMUSG00000037211	Spry1	288.145	1.85218	0.46309	5.11219e-06	0.000843512
ENSMUSG00000022602.14	ENSMUSG00000022602	Arc	617.649	1.89599	0.339652	2.49574e-09	1.03613e-06
ENSMUSG00000111264.1	ENSMUSG00000111264	E030022I16Rik	219.893	1.9443	0.592241	2.89808e-05	0.00318789
ENSMUSG00000026826.13	ENSMUSG00000026826	Nr4a2	222.586	1.98722	0.569358	1.05198e-05	0.00143219
ENSMUSG00000026193.15	ENSMUSG00000026193	Fn1	510.708	2.04102	0.389165	1.45038e-08	5.18511e-06
ENSMUSG00000006154.13	ENSMUSG00000006154	Eps8l1	1189	2.06196	0.268548	1.27789e-15	1.17475e-12
ENSMUSG00000032501.9	ENSMUSG00000032501	Trib1	1072.02	2.12583	0.267932	3.20498e-16	3.43734e-13
ENSMUSG00000034765.6	ENSMUSG00000034765	Dusp5	2958.99	2.17391	0.609095	2.53067e-05	0.00293421
ENSMUSG00000023905.15	ENSMUSG00000023905	Tnfrsf12a	217.726	2.39023	0.618775	1.35177e-06	0.000280602
ENSMUSG00000024042.7	ENSMUSG00000024042	Sik1	2338.72	2.66616	0.221777	3.81956e-34	1.63859e-30
ENSMUSG00000021701.8	ENSMUSG00000021701	Plk2	121.156	2.69601	0.759078	2.07079e-05	0.00246769
ENSMUSG00000058385.8	ENSMUSG00000058385	H2bc8	132.095	2.73798	0.804247	9.55154e-06	0.00136587
ENSMUSG00000056501.3	ENSMUSG00000056501	Cebpb	368.785	2.79746	0.409269	4.9347e-13	3.96935e-10
ENSMUSG00000094619.2	ENSMUSG00000094619	Trav14d-3-dv8	45.6201	2.84722	1.22906	0.00110372	0.0488141
ENSMUSG00000003032.8	ENSMUSG00000003032	Klf4	261.171	3.09434	0.559629	2.07122e-08	7.2045e-06
ENSMUSG00000024190.7	ENSMUSG00000024190	Dusp1	2247.61	3.18053	0.289826	7.82463e-28	2.51757e-24
ENSMUSG00000061578.8	ENSMUSG00000061578	Ksr2	96.8959	3.22261	0.776944	2.6364e-06	0.000506425
ENSMUSG00000052684.4	ENSMUSG00000052684	Jun	1809.65	3.54787	0.868075	3.37494e-06	0.000620507
ENSMUSG00000040435.12	ENSMUSG00000040435	Ppp1r15a	3960.44	3.77949	0.279211	6.81686e-41	4.38665e-37
ENSMUSG00000052837.7	ENSMUSG00000052837	Junb	9972.52	3.78134	0.61184	1.30286e-10	6.98658e-08
ENSMUSG00000003545.3	ENSMUSG00000003545	Fosb	667.672	4.2513	1.04314	9.40543e-06	0.00136009
ENSMUSG00000116305.1	ENSMUSG00000116305	Lncppara	39.0236	4.26669	1.44546	0.000228585	0.017506
ENSMUSG00000021250.13	ENSMUSG00000021250	Fos	2948.09	4.95631	1.40574	4.31374e-05	0.00451364
ENSMUSG00000091957.3	ENSMUSG00000091957	Rps2-ps10	1933.69	5.22089	0.33097	1.46922e-56	1.89089e-52
ENSMUSG00000095427.2	ENSMUSG00000095427	Rps2-ps6	187.066	5.78197	0.865554	1.67846e-11	1.13694e-08
ENSMUSG00000083087.1	ENSMUSG00000083087	Gm11249	34.4372	6.52007	2.17004	0.000120722	0.0105694
ENSMUSG00000049649.8	ENSMUSG00000049649	Gpr3	33.6201	6.68249	2.25366	9.62055e-05	0.00884404
ENSMUSG00000117786.1	ENSMUSG00000117786	Gm10503	189.577	7.57801	1.85543	4.62281e-06	0.000782837
ENSMUSG00000080242.5	ENSMUSG00000080242	Atp6v0c-ps2	257.292	7.72716	2.24656	0.000170491	0.0138875
ENSMUSG00000078249.5	ENSMUSG00000078249	Hmga1b	1740.64	8.78158	1.40634	4.23737e-10	2.01981e-07
ENSMUSG00000096403.2	ENSMUSG00000096403	Rnps1-ps	447.203	8.91158	1.20999	5.64088e-13	4.27047e-10

## Sheet: DEGs_TKO_vs_ZMAT3 KO
Ensembl_ID_version	Ensembl_ID	Symbol	baseMean	log2FoldChange	lfcSE	pvalue	padj
ENSMUSG00000047507.12	ENSMUSG00000047507	Baiap3	709.006	-3.71199	0.186401	7.39641e-89	2.28746e-85
ENSMUSG00000091491.2	ENSMUSG00000091491	Vmn2r97	513.702	-2.78154	0.198677	2.14657e-43	2.84512e-40
ENSMUSG00000046711.16	ENSMUSG00000046711	Hmga1	4292.88	-2.00412	0.0976207	6.00068e-98	2.78371e-94
ENSMUSG00000033826.10	ENSMUSG00000033826	Dnah8	10748.8	1.56245	0.0662588	1.31862e-123	1.22342e-119
ENSMUSG00000023905.15	ENSMUSG00000023905	Tnfrsf12a	251.611	1.7516	0.252136	9.02987e-13	4.92818e-10
ENSMUSG00000091957.3	ENSMUSG00000091957	Rps2-ps10	1898.99	6.03347	0.360022	7.09128e-64	1.31586e-60
ENSMUSG00000078249.5	ENSMUSG00000078249	Hmga1b	1740.74	7.6767	0.46985	9.40724e-58	1.45467e-54
ENSMUSG00000075391.6	ENSMUSG00000075391	Glo1-ps	300.444	9.08458	1.94632	2.11103e-07	6.72475e-05
ENSMUSG00000096403.2	ENSMUSG00000096403	Rnps1-ps	446.899	9.63128	0.740566	4.16017e-38	4.82476e-35
